# Supplementary material for: MD2 activation by direct AGE interaction drives inflammatory diabetic cardiomyopathy
Source: Nat Commun. 2020 May 1;11:2148. doi: 10.1038/s41467-020-15978-3 (PMC7195432; doi:10.1038/s41467-020-15978-3)
Supplement: Supplementary file 4 — Source Data [file 41467_2020_15978_MOESM4_ESM.xlsx]

## Sheet: Table 1
Table1
	IVSd(mm)	IVSs(mm)	LVd(mm)	LVs(mm)	FWd(mm)	FWs(mm)	PWd(mm)	PWs(mm)	EF%	FS%	E (m/s)	A (m/s)	E/A	IVRT(ms)	HW(mg)	BW(g)	HW/BW(mg/g)	CK-MB
WT-Con 1	0.95	1.44	0.23	0.14	0.99	1.39	0.89	1.12	75.4	38	0.533	0.494	1.07895	13	118.6	27.1	4.37638	19.4788
WT-Con 2	0.84	1.04	0.26	0.14	0.87	1.05	0.85	1.03	82.3	44.7	0.129	0.516	0.25	18	131.9	30.6	4.31046	10.5336
WT-Con 3	0.92	1.19	0.26	0.16	0.95	1.25	0.92	1.22	77.3	39.8	0.346	0.457	0.757112	10	121.9	30.6	3.98366	27.8388
WT-Con 4	0.85	1.04	0.25	0.14	0.9	1.05	0.87	1.05	87.5	48.8	0.529	0.533	0.992495	8	125.6	28.8	4.36111	10.4221
WT-Con 5	0.73	0.94	0.26	0.14	0.77	0.98	0.75	0.95	84.5	47.1	0.647	0.592	1.09291	12	136.7	33.4	4.09281	30.9599
WT-Con 6	0.76	0.97	0.27	0.14	0.77	1.02	0.76	0.97	85.7	48.5	0.525	0.595	0.882353	12	115.7	27.6	4.19203	33.6908
WT-STZ 1	0.77	0.96	0.27	0.15	0.75	0.96	0.77	1.01	80.5	42.9	0.295	0.147	2.0068	17	119.9	25.6	4.68359	75.4908
WT-STZ 2	0.73	1.01	0.24	0.14	0.72	1.04	0.73	1.01	65.9	30.2	0.533	0.352	1.5142	23	119.1	25.4	4.68898	55.4547
WT-STZ 3	0.81	0.96	0.24	0.14	0.77	0.99	0.8	0.97	74.3	37.2	0.252	0.1351	1.86528	27	112.9	24.2	4.66529	69.388
WT-STZ 4	0.67	0.85	0.21	0.11	0.7	0.89	0.68	0.87	63.9	29.4	0.54	0.219	2.46575	17	119.7	25	4.788	44.8096
WT-STZ 5	0.74	0.94	0.23	0.13	0.72	0.97	0.75	0.96	69.5	33.3	0.442	0.346	1.27746	22	112	24	4.66667	47.8192
WT-STZ 6	0.77	0.95	0.24	0.14	0.75	0.97	0.8	0.94	65	42.3	0.561	0.529	1.06049	27	121.7	26.9	4.52416	63.8425
WT-STZ 7	0.73	0.96	0.24	0.15	0.73	0.92	0.75	0.92	74.9	37.7	0.585	0.525	1.11429	15	119.5	26	4.59615	59.47
MD2KO-Con 1	0.75	0.96	0.25	0.15	0.76	0.97	0.72	0.95	77.7	40.5	0.79	0.766	1.03133	12	130.2	30.4	4.28289	35.1048
MD2KO-Con 2	0.82	1.02	0.26	0.14	0.8	1.04	0.84	1.07	84.6	47.3	0.661	0.533	1.24015	22	113.4	26.2	4.32824	28.6748
MD2KO-Con 3	0.75	0.89	0.23	0.13	0.75	0.94	0.73	0.92	80.3	42.5	0.514	0.419	1.22673	7	145.6	38.2	3.81152	27.1979
MD2KO-Con 4	0.77	0.99	0.27	0.17	0.75	0.97	0.72	0.96	74.9	37.7	0.557	0.818	0.680929	14	138.4	35.2	3.93182	24.5227
MD2KO-Con 5	0.74	0.94	0.24	0.12	0.77	0.99	0.74	0.96	85.6	48.3	0.542	0.619	0.875606	11	133.6	32.3	4.13622	33.375
MD2KO-Con 6	0.77	0.96	0.25	0.14	0.8	0.99	0.78	0.99	81.6	44.7	0.61	0.638	0.956113	17	124.9	30.7	4.0684	24.385
MDKO2-STZ 1	0.83	1.03	0.24	0.14	0.82	1.04	0.82	1.05	81.9	44.2	0.362	0.205	1.76585	12	123.1	27.1	4.54244	40.4345
MDKO2-STZ 2	0.73	0.97	0.26	0.15	0.75	1.01	0.73	0.99	79.9	42.2	0.519	0.79	0.656962	24	117.7	28	4.20357	43.1376
MDKO2-STZ 3	0.8	0.99	0.24	0.13	0.77	1.04	0.79	1.04	84.5	47.1	0.533	0.661	0.806354	19	126.8	27.7	4.57762	40.2673
MDKO2-STZ 4	0.78	0.93	0.27	0.17	0.75	0.92	0.77	0.92	74.7	37.6	0.818	0.594	1.3771	18	103.5	24.5	4.22449	25.1481
MDKO2-STZ 5	0.74	0.92	0.26	0.14	0.72	0.94	0.77	0.93	83.5	46	0.666	0.742	0.897574	21	110.7	26.4	4.19318	45.422
MDKO2-STZ 6	0.77	0.97	0.26	0.15	0.75	1.01	0.78	0.96	80.4	42.7	0.638	0.615	1.0374	13	113.7	28.1	4.04626	37.25
MDKO2-STZ 7	0.79	0.94	0.24	0.14	0.75	0.94	0.77	0.94	77.7	40.1	0.547	0.79	0.692405	7	116.2	27.7	4.19495	29.078

## Sheet: Figure 1
Figure 1A				Relative level of protein				Figure 1B
					MD2/GAPDH	TLR4/GAPDH
				Con 1	0.199659	0.233829
				Con 2	0.175921	0.173092
				Con 3	0.0843194	0.216793
				Con 4	0.0048599	0.102582
				STZ 1	0.606134	0.531263
				STZ 2	0.929573	0.948807
				STZ 3	0.866714	0.767157
				STZ 4	0.723366	0.541802

## Sheet: Figure 2
Figure 2B	Relative amount of mRNA						Figure 2C
	ANP	Col-1	MMP9	MMP2	TGF-β
WT-Con 1	1.65864	0.267943	0.724471	0.744839	1
WT-Con 2	1.02811	2.20381	0.933033	1.00347	0.572362
WT-Con 3	3.89062	1.37554	0.515842	1	1.32869
WT-Con 4	1.72907	2.77022	1	0.692555	1.85318
WT-Con 5	1.58008	2.14355	0.430773	0.613443	1.37554
WT-Con 6	1.45	0.012958	0.372419	0.586418	1.68179
WT-STZ 1	4.28709	4	4.48466	3.82378	3.73705
WT-STZ 2	4.82323	5.27803	2.33755	6.27667	9.42712
WT-STZ 3	9.24261	3.70635	3.12748	3.35195	7.69169
WT-STZ 4	8	4.28709	2.07053	11.5115	5.88948
WT-STZ 5	6.54322	4.14106	5.89708	4.89056	1.51954
WT-STZ 6	4.92458	5.93809	3.37526	2.04202	8.83051
WT-STZ 7	6.30345	4.55844	3.54876	5.31608	6.18256
MD2KO-Con 1	0.065154	2.36198	1.01748	0.823591	3.87716
MD2KO-Con 2	1.27456	1.3924	0.153361	0.926588	3.06312
MD2KO-Con 3	0.062935	1.31039	0.298334	1.25266	2.6666
MD2KO-Con 4	1.13288	1.4822	0.787308	1.18921	1.18921
MD2KO-Con 5	3.34035	1.23	1.40444	1.34723	0.311003
MD2KO-Con 6	1.175	2.03	2.47941	1.61328	1.84676
MD2KO-STZ 1	1.04152	1.16473	0.861546	0.817902	4.25748
MD2KO-STZ 2	2.58642	1.43396	2.78949	0.986233	5.46416
MD2KO-STZ 3	2.25012	2.53081	0.464902	4.48466	4.77334
MD2KO-STZ 4	0.22688	3.05252	0.690159	0.416099	4.70763
MD2KO-STZ 5	0.438303	1.04	0.149167	2.34567	3.50642
MD2KO-STZ 6	2.2	3.04	2.9897	1.89211	3.38698
MD2KO-STZ 7	1.45721	2.04367	1.32416	1.82378	4.34934
Figure 2F Relative amount of mRNA			Figure 2G Relative amount of mRNA			Figure 2H
	TNF-α			IL-6
WT-Con 1	1.39474		WT-Con 1	1.82766
WT-Con 2	0.574349		WT-Con 2	1.23114
WT-Con 3	2.46229		WT-Con 3	5.81589
WT-Con 4	1.79005		WT-Con 4	2.96905
WT-Con 5	1.87905		WT-Con 5	6.45313
WT-Con 6	1.95		WT-Con 6	0.064257
WT-STZ 1	3.605		WT-STZ 1	13.6553
WT-STZ 2	5.46416		WT-STZ 2	9.86653
WT-STZ 3	9.81254		WT-STZ 3	5.61778
WT-STZ 4	3.75809		WT-STZ 4	4.05584
WT-STZ 5	3.34035		WT-STZ 5	13.737
WT-STZ 6	9.06307		WT-STZ 6	9.57983
WT-STZ 7	8.45614		WT-STZ 7	13.1775
MD2KO-Con 1	1.75435		MD2KO-Con 1	0.231647
MD2KO-Con 2	1.95884		MD2KO-Con 2	5.89708
MD2KO-Con 3	0.271684		MD2KO-Con 3	0.073302
MD2KO-Con 4	0.153893		MD2KO-Con 4	1.12506
MD2KO-Con 5	0.57983		MD2KO-Con 5	5.61778
MD2KO-Con 6	0.94372		MD2KO-Con 6	2.58897
MD2KO-STZ 1	1.75321		MD2KO-STZ 1	0.058315
MD2KO-STZ 2	1.04247		MD2KO-STZ 2	1.68179
MD2KO-STZ 3	2.14355		MD2KO-STZ 3	6.23332
MD2KO-STZ 4	4.92458		MD2KO-STZ 4	0.314253
MD2KO-STZ 5	1.7411		MD2KO-STZ 5	9.71356
MD2KO-STZ 6	0.784584		MD2KO-STZ 6	0.30566
MD2KO-STZ 7	2.06491		MD2KO-STZ 7	1.28343

## Sheet: Figure 3
Figure 3A				Figure 3B				Figure 3C				Figure 3D
Figure 3E				Figure 3G				Figure 3H Relative amount of mRNA				Figure 3I Relative amount of mRNA
									TNF-α				TNF-α
								NC 1	0.15			NC 1	1.01
								NC 2	0.25			NC 2	1
								NC 3	0.35			NC 3	0.89
								NC+HG 1	4.13553			NC+HG 1	4.70763
								NC+HG 2	4.55696			NC+HG 2	3.65533
								NC+HG 3	5.23457			NC+HG 3	3.00008
								Si-MD2+HG 1	0.189212			Si-MD2+HG 1	1.02811
Figure 3F								Si-MD2+HG 2	0.515153			Si-MD2+HG 2	0.97942
								Si-MD2+HG 3	0.738706			Si-MD2+HG 3	1.87905
Figure 3J				Figure 3K Relative amount of cytokines				Figure 3L Relative amount of cytokines
					TNF-α				IL-6
				WT 1	38.0317			WT 1	34.2591
				WT 2	36.752			WT 2	35.4548
				WT 3	40.7328			WT 3	44.307
				WT HG 1	98.7			WT HG 1	101.1
				WT HG 2	100			WT HG 2	100
				WT HG 3	102.1			WT HG 3	97.1
				WT HG+L6H21 1	53.4509			WT HG+L6H21 1	42.0149
				WT HG+L6H21 2	42.1847			WT HG+L6H21 2	49.4978
				WT HG+L6H21 3	61.7971			WT HG+L6H21 3	56.1565
				MD2KO 1	33.9331			MD2KO 1	21.1518
				MD2KO 2	32.3953			MD2KO 2	23.1309
				MD2KO 3	40.0663			MD2KO 3	25.2232
				MD2KO HG 1	43.4671			MD2KO HG 1	26.7553
				MD2KO HG 2	42.1241			MD2KO HG 2	24.3599
				MD2KO HG 3	46.254			MD2KO HG 3	32.639
				MD2KO HG+L6H21 1	43.3831			MD2KO HG+L6H21 1	23.9319
				MD2KO HG+L6H21 2	33.6423			MD2KO HG+L6H21 2	23.9143
				MD2KO HG+L6H21 3	43.6639			MD2KO HG+L6H21 3	26.5935

## Sheet: Figure 4
Figure 4B				Figure 4C				Figure 4E	Relative amount of cytokines			Figure 4F	Relative amount of cytokines
									TNF-α	IL-6			TNF-α	IL-6
								Ctrl 1	19.0778	13.8822		Ctrl 1	2.67643	1.4062
								Ctrl 2	18.8782	32.9951		Ctrl 2	3.58013	1.06605
								Ctrl 3	25.8782	23.4386		Ctrl 3	3.12828	1.23613
								HG serum 1	100	100		LPS serum 1	100	100
								HG serum 2	102.11	112.1		LPS serum 2	98.739	103.95
								HG serum 3	92.2	89.11		LPS serum 3	105.2	92.739
								HG no serum 1	73.9484	40.0149		LPS no serum 1	100.246	92.7394
								HG no serum 2	57.8419	44.9229		LPS no serum 2	105.8	98.7894
								HG no serum 3	17.9484	42.4689		LPS no serum 3	103.023	95.7644
Figure 4G Relative amount of cytokines				Figure 4H Relative amount of cytokines				Figure 4I
	TNF-α				IL-6
Ctrl 1	8.88327			Ctrl 1	2.3509
Ctrl 2	6.36517			Ctrl 2	2.42135
Ctrl 3	9.58722			Ctrl 3	1.79967
Ctrl 4	9.52702
Ctrl 5	6.6109			HG 1	29.7466
Ctrl 6	9.08444			HG 2	19.5038
				HG 3	18.3826
HG 1	100.362			HG 4	25.3211
HG 2	120.831			HG 5	31.9335
HG 3	90.5872
HG 4	70.527			no serum Ctrl 1	1.47442
HG 5	76.6109			no serum Ctrl 2	6.99223
HG 6	86.8312			no serum Ctrl 3	2.11074
no serum Ctrl 1	12.2216			no serum HG 1	4.65323
no serum Ctrl 2	9.74395			no serum HG 2	2.00602
no serum Ctrl 3	10.9281			no serum HG 3	4.99826
no serum Ctrl 4	13.2622
no serum Ctrl 5	10.9246			no serum HG+FBS5% 1	25.675
no serum Ctrl 6	11.5359			no serum HG+FBS5% 2	22.8002
				no serum HG+FBS5% 3	26.729
no serum HG 1	11.0563
no serum HG 2	10.708			no serum HG+FBS10% 1	29.7466
no serum HG 3	10.0534			no serum HG+FBS10% 2	25.3211
no serum HG 4	11.7243			no serum HG+FBS10% 3	31.9335
no serum HG 5	11.1678
no serum HG 6	10.8899
no serum HG+FBS5% 1	121.084
no serum HG+FBS5% 2	107.484
no serum HG+FBS5% 3	109.68
no serum HG+FBS10% 1	136.193
no serum HG+FBS10% 2	104.582
no serum HG+FBS10% 3	135.927
Figure 4J Relative amount of mRNA				Figure 4K Relative amount of mRNA				Figure 4L
	TNF-α				IL-6
Ctrl 1	1.25113			Ctrl 1	0.588954
Ctrl 2	0.639347			Ctrl 2	0.887533
Ctrl 3	1.39889			Ctrl 3	0.95659
HG 1	4.52761			HG 1	4.35202
HG 2	2.98532			HG 2	3.19517
HG 3	4.05703			HG 3	2.55297
no serum Ctrl 1	0.217086			no serum Ctrl 1	1
no serum Ctrl 2	0.415552			no serum Ctrl 2	0.5479
no serum Ctrl 3	0.442862			no serum Ctrl 3	1.38938
no serum HG 1	0.651558			no serum HG 1	0.846035
no serum HG 2	0.410647			no serum HG 2	1.40596
no serum HG 3	1			no serum HG 3	0.928072
				no serum HG 4	0.715973
no serum HG+FBS5% 1	5.10179
no serum HG+FBS5% 2	6.02628			no serum HG+FBS5% 1	7.8913
no serum HG+FBS5% 3	5.61852			no serum HG+FBS5% 2	6.18353
				no serum HG+FBS5% 3	7.0498
no serum HG+FBS10% 1	5.36078
no serum HG+FBS10% 2	6.66886			no serum HG+FBS10% 1	9.64455
no serum HG+FBS10% 3	5.34095			no serum HG+FBS10% 2	6.7067
				no serum HG+FBS10% 3	8.12105

## Sheet: Figure 5
Figure 5A Concentration of AGE (pg/ml)					Figure 5C					Figure 5E Relative amount of cytokines
	AGE	no serum	AGE								TNF-α	IL-6
Ctrl 1	459.195	Ctrl 1	235.113							WT-Ctrl 1	1.57267	2.30592
Ctrl 2	394.137	Ctrl 2	292.777							WT-Ctrl 2	1.0917	2.02264
Ctrl 3	601.376	Ctrl 3	181.223							WT-Ctrl 3	1.10709	2.90383
Ctrl 4	377.518	Ctrl 4	260.555							WT-Ctrl 4	2.09716	3.60969
Ctrl 5	13.165	Ctrl 5	213.445							WT-Ctrl 5	1.9237	2.55864
Ctrl 6	22.2641	Ctrl 6	324.112							WT-Ctrl 6	1.52781	2.53308
Ctrl 7	17.2412	Ctrl 7	149.888
Ctrl 8	14.8276	Ctrl 8	237.013							WT+AGE 1	88.6823	67.5656
										WT+AGE 2	75.4399	82.8312
HG5min 1	267.522	HG5min 1	139.112							WT+AGE 3	79.3093	67.4617
HG5min 2	557.665	HG5min 2	140.231							WT+AGE 4	131.129	135.686
HG5min 3	1017.66	HG5min 3	140.031							WT+AGE 5	114.498	131.007
HG5min 4	526.192	HG5min 4	148.619							WT+AGE 6	110.941	115.448
HG15min 1	451.915	HG15min 1	202.96							MD2KO-Ctrl 1	0.65923	2.00954
HG15min 2	317.347	HG15min 2	153.384							MD2KO-Ctrl 2	0.351659	2.21565
HG15min 3	678.338	HG15min 3	135.214							MD2KO-Ctrl 3	1.11194	1.66556
HG15min 4	1024.38	HG15min 4	181.951							MD2KO-Ctrl 4	0.20166	3.06563
										MD2KO-Ctrl 5	0.374224	1.70996
HG1h 1	776.375	HG1h 1	165.856							MD2KO-Ctrl 6	1.13511	2.36952
HG1h 2	978.112	HG1h 2	160.123
HG1h 3	1201.04	HG1h 3	107.213							MD2KO+AGE 1	22.9045	20.1409
HG1h 4	914.497	HG1h 4	171.261							MD2KO+AGE 2	31.3831	33.2076
										MD2KO+AGE 3	36.8363	29.0424
HG6h 1	685.751	HG6h 1	200.3							MD2KO+AGE 4	47.5003	42.2878
HG6h 2	1136.05	HG6h 2	234.154							MD2KO+AGE 5	27.126	32.4833
HG6h 3	1608.24	HG6h 3	205.118							MD2KO+AGE 6	25.8444	31.8978
HG6h 4	1002.47	HG6h 4	265.356
HG12h 1	917.856	HG12h 1	238.15
HG12h 2	1509.46	HG12h 2	259.289
HG12h 3	1228.91	HG12h 3	177.871
HG12h 4	669.643	HG12h 4	243.363
Figure 5B Concentration of AGE (pg/ml)					Figure 5D					Figure 5F Relative amount of cytokines
	AGE	no serum	AGE								TNF-α	IL-6
Ctrl 1	259.12	Ctrl 1	208.979							Ctrl 1	0.429283	0.0915054
Ctrl 2	303.117	Ctrl 2	281.987							Ctrl 2	0.281265	1.48452
Ctrl 3	170.883	Ctrl 3	192.013							Ctrl 3	1	1
Ctrl 4	350.565	Ctrl 4	360.15							Ctrl 4	1.01396	1.23971
Ctrl 5	123.434	Ctrl 5	113.85							Ctrl 5	1.02101
Ctrl 6	304.21	Ctrl 6	320.31							Ctrl 6	1.37554
Ctrl 7	169.79	Ctrl 7	153.69
										AGE 1	1.79005	3.51403
HG5min 1	436.886	HG5min 1	283.816							AGE 2	4.31691	3.71
HG5min 2	592.891	HG5min 2	220.704							AGE 3	2.23457	2.95108
HG5min 3	477.997	HG5min 3	320.592							AGE 4	3.43426	3.20787
										AGE 5	2.80889
HG15min 1	476.555	HG15min 1	290.973							AGE 6	3.31728
HG15min 2	639.15	HG15min 2	198.563
HG15min 3	463.778	HG15min 3	216.057							Si-MD2 1	1.0768	0.98121
										Si-MD2 2	1.02811	1.01214
HG1h 1	386.153	HG1h 1	271.018							Si-MD2 3	1.10957	0.747425
HG1h 2	637.454	HG1h 2	232.596							Si-MD2 4	0.68302	0.861374
HG1h 3	480.398	HG1h 3	230.601							Si-MD2 5	1.03123
										Si-MD2 6	1.50525
HG6h 1	414.903	HG6h 1	269.704
HG6h 2	612.229	HG6h 2	248.35							Si-MD2+AGE 1	0.697372	0.933033
HG6h 3	445.993	HG6h 3	222.015							Si-MD2+AGE 2	1.00696	1.38511
										Si-MD2+AGE 3	1.05702	1.15669
HG12h 1	521.658	HG12h 1	269.953							Si-MD2+AGE 4	0.768438	1.26576
HG12h 2	597.365	HG12h 2	302.17							Si-MD2+AGE 5	1.47427
HG12h 3	612.488	HG12h 3	279.576							Si-MD2+AGE 6	1.31039

## Sheet: Figure 6
Figure 6A				Figure 6C				Figure 6D
Figure 6B				Figure 6E				Figure 6G
									Relative OD450 value
								Blank 1	1.044
								Blank 2	1
								Blank 3	0.94248
								MD2 1	1.4445
								MD2 2	1.344
								MD2 3	1.39425
								AGE 1	1.204
								AGE 2	1.22
								AGE 3	1.212
								AGE/MD2 1:1 1	2.6044
								AGE/MD2 1:1 2	2.54
								AGE/MD2 1:1 3	2.5722
								AGE/MD2 1:0.5 1	2.4092
								AGE/MD2 1:0.5 2	2.222
								AGE/MD2 1:0.5 3	2.3156

## Sheet: Figure 7
Figure 7A Heart tissue AGE(pg/mg)			Figure 7B				Figure 7C
	AGE							Relative OD450 value
WT-Con 1	38.0006						WT-Con 1	1
WT-Con 2	34.9496						WT-Con 2	1.27324
WT-Con 3	44.3004						WT-Con 3	1.05039
WT-Con 4	70.0574						WT-Con 4	1.15118
WT-Con 5	98.6041
WT-Con 6	57.1824						WT-STZ 1	2.3673
							WT-STZ 2	2.35386
WT-STZ 1	129.892						WT-STZ 3	2.2654
WT-STZ 2	109.256						WT-STZ 4	2.25868
WT-STZ 3	107.359
WT-STZ 4	119.601
WT-STZ 5	110.165
WT-STZ 6	96.8819
WT-STZ 7	89.3781
MD2KO-Con 1	45.7935
MD2KO-Con 2	40.734
MD2KO-Con 3	42.3062
MD2KO-Con 4	54.0055
MD2KO-Con 5	48.0548
MD2KO-Con 6	43.3648
MD2KO-STZ 1	95.7111
MD2KO-STZ 2	113.066
MD2KO-STZ 3	118.492
MD2KO-STZ 4	81.1946
MD2KO-STZ 5	82.1158
MD2KO-STZ 6	84.4608
MD2KO-STZ 7	79.7708
Figure 7D Heart tissue AGE(pg/mg)			Figure 7E				Figure 7F
	AGE							Relative OD450 value
db/m 1	72.0161						db/m 1	1
db/m 2	48.95						db/m 2	1.27324
db/m 3	37.6031						db/m 3	1.15039
db/m 4	44.0134						db/m 4	1.15118
db/m 5	67.2634						db/m 5	0.85
db/db 1	139.947						db/db 1	2.4673
db/db 2	175.262						db/db 2	2.15386
db/db 3	113.031						db/db 3	2.2654
db/db 4	224.699						db/db 4	2.55868
db/db 5	163.235						db/db 5	2.66
Figure 7G AGE amount in serum(ug/ml)			Figure 7H				Figure 7I
	AGE							Relative OD450 value
Con 1	10.515						Con 1	1
Con 2	13.1701						Con 2	1.0722
Con 3	20.323						Con 3	1.10446
Con 4	11.0346
Con 5	9.97085						DCM 1	1.46702
Con 6	9.94467						DCM 2	1.58862
Con 7	11.3379						DCM 3	1.53282
Con 8	14.5986
DCM 1	12.5039
DCM 2	21.6201
DCM 3	19.5852
DCM 4	24.6048
DCM 5	21.9753
DCM 6	29.9925
DCM 7	14.956
DCM 8	31.178
DCM 9	24.8519

## Sheet: Figure S1
Relative level of protein
	MD2/TLR4	TLR4/MD2
Con 1	0.276197	0.0579145
Con 2	0.510473	0.0942614
Con 3	0.123619	0.199546
Con 4	0.0700685	0.143002
STZ 1	1.5026	2.38061
STZ 2	1.68853	2.28042
STZ 3	0.77618	3.54501
STZ 4	0.783148	3.6733

## Sheet: Figure S2
Figure S2A	Serum Glucose (mmol/L)
Week	WT-Con 1	WT-Con 2	WT-Con 3	WT-Con 4	WT-Con 5	WT-Con 6	WT-STZ 1	WT-STZ 2	WT-STZ 3	WT-STZ 4	WT-STZ 5	WT-STZ 6	WT-STZ 7	MD2KO-Con 1	MD2KO-Con 2	MD2KO-Con 3	MD2KO-Con 4	MD2KO-Con 5	MD2KO-Con 6	MD2KO-STZ1	MD2KO-STZ2	MD2KO-STZ3	MD2KO-STZ4	MD2KO-STZ5	MD2KO-STZ6	MD2KO-STZ7
0	9.72222	12.5	12.2222	13.1111	13.7778	11.2778	11.7222	10.4444	12.1111	11.4444	10.8333			11.7222	10.4444	12.1111	11.4444	10.8333		10	11	10.5556
1	9.11111	9.61111	10.5556	13.3333	10		23.5	16.8333	20.6667	15.7778	16.1111			23.5	16.8333	20.6667	15.7778	16.1111		24.5	24.5556	22.2778	26.0556	20.7778
2	9.11111	9.61111	10.5556	13.3333	10		23.5	16.8333	20.6667	15.7778	16.1111			23.5	16.8333	20.6667	15.7778	16.1111		24.5556	22.2778	26.0556	20.7778
3	10	12.6667	10.0556	9.61111	10.5556		14.8889	16.9444	22.2222	16.8889	14.6111	17.5	31.3889	14.8889	16.9444	22.2222	16.8889	14.6111	31.3889	22.6667	16.3333	19.4444	16.4444
4	9.77778	11.6667	11	12	11.7778		17.3889	15.5	17.8889	23.3333	21.7222	23.6667	17.2222	17.3889	15.5	17.8889	23.3333	21.7222	20.6111	33.2778	22.7778	23.9444	30.2778	21.3889
5	11	12	11.1111	9.27778	13	13.6111	21.6111	22.5	33.1667	23.1667	12.7778	15.6667	22.3333	21.6111	22.5	12.7778	33.1667	23.1667	15.3889	14.6667	20.5	22.4444	25	24.1111
6	12.5	9.66667	10.2222	11.2778	12.3889		25.0556	30.2222	31.3333	18.7222	30.7778	30.3889	26.2778	33.3	26.2778	25.0556	18.7222	30.7778	30.3889	32.2222	18.1111	29.5556	31.1111
7	12.3889	12.5	10.8333	10.3333	13.6667	9.94444	17.2222	24.0556	17.5556	18.4444	18.3333	17.8889	28.5	21.4444	17.5556	20.7222	17.2222	24.0556	19.8889	19.0556	23.0556	26.5	22.0556	26.1667
8	11	11.2778	12.1667	11.6667	10.5556		15.9444	18.7778	15.4444	18.6111	23.2778	23.2778	23.7222	15.9444	19.6111	15.4444	18.6111	23.2778	23.2778	24.4444	20.6111	21.7778	23.4444	24	22.6667	16.0556
9	9.88889	10.8889	10.1111	10.6111	11.1667	9.55556	22.6111	28.1111	26.6667	26.0556	15.2778	20.9444	13.6667	22.6111	28.1111	26.6667	26.0556	15.2778	13.6667	24.6667	20.2222	18.0556	23.6111	16.5556	21.2222	13.1111
10	11.7778	9.5	13.1111	13.4444	10.2778	10	22.2778	21.3333	17.9444	21.5556	20	20.0556	20.8333	22.2778	21.3333	17.9444	21.5556	20	20.0556	21.8	24.6	15.5	14.7	29.3	19.4	19.6
11	9.88889	10.8889	11.1667	9.55556	10.1667		22.6111	20.9444	20.9444	18	15.2778	28.1111	26.6667	22.6111	20.9444	20.9444	26.0556	15.2778	28.1111	16.1	20.2	16.1	15.7	16.2	25.2	19.4
12	11.8889	10.5	10.8889	11.7778	9.5		24.3889	24.1111	21.3333	22.5	18.9444	17	22.2778	24.3889	24.1111	18.3333	18.9444	26.1667	17	25.9	22.3	20.8	19	21.9	33.3	33.3
13	11.8	13.9	10.6	10.9	12.9	9.7	25.2	24.6	15.5	14.7	29.3			25.2	24.6	15.5	14.7	29.3		14.9	13.1	28.1	28.6	30.4	32.6	32.2
14	11.9	8.9	11.2	11.8	10.1	12.3	22.8	10.9	19.1	25.7	17.9	19.2	19.8	22.8	10.9	19.1	25.7	17.9	19.8	19.8	30.8	28.6	23.8	23.6	24.7	21.9
15	12.7	12.5	13.3	12.3	13.2		17.7	18.8	27.8	19.6	20.3	19.5	29.7	17.7	16.8	27.8	29.7	20.3	19.5	19.3	18.1	25.2	21.6	30.6	21.1	33
16	9.9	11.7	11.2	12	11	10.4	16.6	32.4	11.2	30.4	27.9	15.6	11.6	16.6	32.4	11.2	30.4	19.9	15.6	17.6	18.1	25.2	19.3	28.1	33.1	33
Figure S2B	Body Weight(g)
Week	WT-Con 1	WT-Con 2	WT-Con 3	WT-Con 4	WT-Con 5	WT-Con 6	WT-STZ 1	WT-STZ 2	WT-STZ 3	WT-STZ 4	WT-STZ 5	WT-STZ 6	WT-STZ 7	MD2KO-Con 1	MD2KO-Con 2	MD2KO-Con 3	MD2KO-Con 4	MD2KO-Con 5	MD2KO-Con 6	MD2KO-STZ1	MD2KO-STZ2	MD2KO-STZ3	MD2KO-STZ4	MD2KO-STZ5	MD2KO-STZ6	MD2KO-STZ7
0	22.7	19.9	20.2	19.8	21.5		20.2	19.4	21	20	19.4			20	22.3	20.4	22.8			20	22.3	20.4	22.8
1	25.8	22.1	22.8	22.2	24.9		22.8	22.4	22.2	22.3	22.8			26.2	25	27				24	24	23.2	21.9	21.8
2	21.9	24.1	23.1	26.5	25.3		21.7	22.8	19.5	22.2	23.1	22.9	22.9	25.2	26	26.2				24.5	22.9	24	24
3	25.9	28.2	29.4	27.7	26		22.7	24.5	23.3	23.8	22.4	23.7	24.9	28	29	29.2	28.8	30.5		25.4	25.7	24.8	24.2	25.2
4	27.7	24.2	24.3	29.9	26	25.8	23.7	24.9	19.7	22.1	24.2	23.7	23	27.9	27	26	27.5	26.5	24.7	26	25	25	23	22	24	25
5	24	25.2	29.6	31.3	26.7		22	22.7	22.6	25.9	25	23	23.7	25.2	28.5	30.2	32.1	29.2		27.8	26.8	25.3	24.7	26
6	31.3	26.7	29.1	29.4	26	25.1	23.2	24.5	24.4	23	23.7	26.5	23.5	29.7	31.9	25.1	31.7	31.3		26.2	27	26.9	25.8	25
7	27.8	29	27.3	28.7	27		23	23.6	23.3	26.6	25.9	24.9	23.2	31.6	33.6	31.3	32.8	29.3		26.5	28	26.7	27.4	28.3
8	27.7	30.7	25.1	26.7	30.1	29.1	24.9	24.7	22.6	25.4	24.7	24.5	23.8	32.7	31.5	25.4	33.3	31	28.8	28.7	24.7	25.5	27.5	27	27.4	28
9	29.5	28.1	27	27.1	27.3	27.1	23.8	27.4	22.9	23.1	24	26.4	23.6	30.2	33.2	29.3	25	31.3	29.7	24.3	27.3	27	24.3	27.1	28.1	28.1
10	27.7	30.7	30.1	29.1	28.2		24.9	22.6	24.5	23.7	24.7	24.7	22.6	31.3	29.4	29.5	28.9	29.8	33.3	28.7	28.2	27.5	24	27.3	27	24.1
11	28.8	29.8	29.8	32	29.1		23.5	24.4	24	26.9	25.5	25.4	23.8	30.3	34.7	32.9	24.1	33.2	30	27.5	27.8	24.9	27.1	27.2	27.1	27.9
12	29.8	32	29.1	27.8	26.8		23.5	26.3	25.5	25.4	23.2	24.2	22.9	30	33.8	31.5	35.7	26.3	32.1	27.3	27.4	27.9	24.9	28.4	28.2	25.4
13	30.5	26.3	28.1	30.4	28.3	31.7	24.7	25.7	24.7	25.1	22.5			36.7	29.9	30	30.1	30.6	34.5	24	27.8	26.3	28	28.8	26.3	25.3
14	26.8	29.4	26.8	28.2	30.6	28	23	25.3	23.8	22.9	26.4	26.8	24.3	32.5	28.9	30.5	28.1	29.3	33	27.3	25.9	25.5	28.1	27.4	27.2	27.5
15	30.3	28.1	26.1	30.9	30.9		25	26.7	24.5	26.4	24	26.9	26.6	32.6	34.1	37.4	26.2	32	30.3	27	25	27.4			27.4	28
16	27.1	30.6	30.6	28.8	33.4	27.6	25.6	25.4	24.2	25	24	26.9	26	30.4	26.2	38.2	35.2	32.3	30.7		28	27.7	24.5	26.4	28.1	27.7
Figure S2C
	Measure of myocyte cross-section(μm)
WT-Con 1	13.0418
WT-Con 2	13.3119
WT-Con 3	14.8874
WT-Con 4	16.463
WT-Con 5	14.7106
WT-STZ 1	20.389
WT-STZ 2	22.5755
WT-STZ 3	20.2733
WT-STZ 4	17.9421
WT-STZ 5	21.5755
MD2KO-Con 1	15.8231
MD2KO-Con 2	11.9453
MD2KO-Con 3	14.0257
MD2KO-Con 4	14.3087
MD2KO-Con 5	14.021
MD2KO-STZ 1	14.9453
MD2KO-STZ 2	13.7813
MD2KO-STZ 3	13.7106
MD2KO-STZ 4	13.2025
MD2KO-STZ 5	13.9099

[truncated: 26 more sheets: Figure S4, Figure S5, Figure S6, Figure S7, Figure S8, Figure S9, Figure S10, Figure S11, Figure S12, Figure S13, Figure S14, Figure S15, Figure S16, Figure S17, Figure S18, Figure S19, Figure S20, Figure S21, Figure S22, Figure S23 …]
